# Supplementary material for: Laboratory Evolution of a Saccharomyces cerevisiae × S. eubayanus Hybrid Under Simulated Lager-Brewing Conditions
Source: Front Genet. 2019 Mar 29;10:242. doi: 10.3389/fgene.2019.00242 (PMC6455053; doi:10.3389/fgene.2019.00242)
Supplement: Data Sheet S1 — Mutations and mutation rates in the IMS0408-derived isolates obtained after laboratory evolution based on whole genome sequencing analysis. (A) SNPs identified in the isolates. (B) INDELs identified in the isolates. (C) chromosomal recombinations identified in the isolates. (D) whole chromosome aneuploidy identified in the isolates. (E) loss of mitochondrial DNA identified in the isolates. (F) mutation rates in the isolates. [file Data_Sheet_1.xlsx]

## Sheet: A SNPs
Strain	Chromosome	Coordinate	Reference	Sample	Annotation	Gene name	Mutation	Synonymous	Amino acid substitution	Gene description
IMS0540	CBS12357_Chr02_polished	825298	T	A	YDR295C	HDA2	SNP		Lys-551-STP	HDA1 complex subunit 2 (Saccharomyces cerevisiae (strain ATCC 204508 / S288c)),trans_orient
IMS0542	CENPK113-7D_chr_16_polished	101774	T	G	YPL242C	IQG1	SNP		Asn-690-Thr	Ras GTPase-activating-like protein IQG1 (Saccharomyces cerevisiae (strain ATCC 204508 / S288c)),trans_orient
IMS0544	CBS12357_Chr07_polished	409442	A	G	intergenic		SNP
IMS0544	CBS12357_Chr11_polished	22061	G	C	YKL212W	SAC1	SNP		Asp-365-His	Phosphoinositide phosphatase SAC1 (Saccharomyces cerevisiae (strain ATCC 204508 / S288c)),trans_orient
IMS0548	CENPK113-7D_chr_02_polished	778008	A	G	YBR291C	CTP1	SNP	SYN	Ile-43-Ile	Tricarboxylate transport protein (Saccharomyces cerevisiae (strain ATCC 204508 / S288c)),trans_orient
IMS0550	CBS12357_Chr02_polished	1273874	C	T	intergenic		SNP
IMS0555	CBS12357_Chr15_polished	718081	G	A	YHR208W	BAT1	SNP		Gly-358-Asp	Branched-chain-amino-acid aminotransferase, mitochondrial (Saccharomyces cerevisiae (strain ATCC 204508 / S288c)),trans_orient
IMS0555	CENPK113-7D_chr_03_polished	329077	G	A	YPR196W	YPR196W	SNP		Gly-141-Asp	Maltose fermentation regulatory protein YPR196W (Saccharomyces cerevisiae (strain ATCC 204508 / S288c)),trans_orient
IMS0556	CBS12357_Chr02_polished	1221678	C	T	YDR506C	YDR506C	SNP		Val-527-Ile	Putative multicopper oxidase YDR506C (Saccharomyces cerevisiae (strain ATCC 204508 / S288c)),trans_orient
IMS0556	CBS12357_Chr14_polished	562684	A	G	YNL034W	YNL034W	SNP	SYN	Thr-200-Thr	Uncharacterized protein YNL034W (Saccharomyces cerevisiae (strain ATCC 204508 / S288c)),trans_orient
IMS0556	CENPK113-7D_chr_15_polished	587460	T	A	YOR140W	SFL1	SNP		Ile-202-Asn	Flocculation suppression protein (Saccharomyces cerevisiae (strain ATCC 204508 / S288c)),trans_orient
IMS0557	CBS12357_Chr03_polished	146254	G	C	intergenic		SNP
IMS0557	CBS12357_Chr03_polished	287974	C	T	intergenic		SNP
IMS0557	CENPK113-7D_chr_07_polished	1101956	T	C	YGR290W	MAL11	SNP		Gln-33-Arg	General alpha-glucoside permease (Saccharomyces cerevisiae (strain ATCC 204508 / S288c)),trans_orient
IMS0557	CENPK113-7D_chr_07_polished	1101966	C	A	YGR290W	MAL11	SNP		Val-30-Leu	General alpha-glucoside permease (Saccharomyces cerevisiae (strain ATCC 204508 / S288c)),trans_orient
IMS0557	CENPK113-7D_chr_16_polished	40580	C	A	YPL270W	MDL2	SNP		Ser-484-STP	ATP-dependent permease MDL2, mitochondrial (Saccharomyces cerevisiae (strain ATCC 204508 / S288c)),trans_orient
IMS0558	CENPK113-7D_chr_15_polished	587460	T	A	YOR140W	SFL1	SNP		Ile-202-Asn	Flocculation suppression protein (Saccharomyces cerevisiae (strain ATCC 204508 / S288c)),trans_orient
IMS0559	CENPK113-7D_chr_15_polished	587460	T	A	YOR140W	SFL1	SNP		Ile-202-Asn	Flocculation suppression protein (Saccharomyces cerevisiae (strain ATCC 204508 / S288c)),trans_orient
IMS0560	CENPK113-7D_chr_15_polished	587460	T	A	YOR140W	SFL1	SNP		Ile-202-Asn	Flocculation suppression protein (Saccharomyces cerevisiae (strain ATCC 204508 / S288c)),trans_orient
IMS0561	CENPK113-7D_chr_15_polished	587460	T	A	YOR140W	SFL1	SNP		Ile-202-Asn	Flocculation suppression protein (Saccharomyces cerevisiae (strain ATCC 204508 / S288c)),trans_orient
IMS0562	CENPK113-7D_chr_15_polished	587460	T	A	YOR140W	SFL1	SNP		Ile-202-Asn	Flocculation suppression protein (Saccharomyces cerevisiae (strain ATCC 204508 / S288c)),trans_orient
IMS0563	CBS12357_Chr06_polished	166020	G	A	YFR022W	ROG3	SNP		Gly-64-Glu	Protein ROG3 (Saccharomyces cerevisiae (strain ATCC 204508 / S288c)),trans_orient
IMS0563	CBS12357_Chr12_polished	643886	G	A	YLR203C	MSS51	SNP		Gln-150-STP	Protein MSS51, mitochondrial (Saccharomyces cerevisiae (strain ATCC 204508 / S288c)),trans_orient
IMS0564	CENPK113-7D_chr_02_polished	21663	A	T	intergenic		SNP
IMS0564	CBS12357_Chr12_polished	191141	T	C	YLR023C	IZH3	SNP		Ser-176-Gly	ADIPOR-like receptor IZH3 (Saccharomyces cerevisiae (strain ATCC 204508 / S288c)),trans_orient
IMS0564	CENPK113-7D_chr_09_polished	274800	C	A	YIL037W	CST6	SNP		Asn-269-Lys	ATF/CREB activator 2 (Saccharomyces cerevisiae (strain ATCC 204508 / S288c)),trans_orient
IMS0565	CBS12357_Chr07_polished	726769	C	A	intergenic		SNP
IMS0565	CENPK113-7D_chr_07_polished	1098250	A	G	intergenic		SNP
IMS0565	CENPK113-7D_chr_15_polished	1065852	A	G	intergenic		SNP
IMS0565	CBS12357_Chr04_polished	829399	T	C	YBR216C	YBP1	SNP	SYN	Leu-28-Leu	YAP1-binding protein 1 (Saccharomyces cerevisiae (strain ATCC 204508 / S288c)),trans_orient
IMS0565	CENPK113-7D_chr_07_polished	1102053	T	C	YGR290W	MAL11	SNP		Met-1-Val	General alpha-glucoside permease (Saccharomyces cerevisiae (strain ATCC 204508 / S288c)),trans_orient
IMS0566	CENPK113-7D_chr_15_polished	116268	C	A	intergenic		SNP
IMS0566	CENPK113-7D_chr_13_polished	235339	G	A	YML008	ERG6	SNP		Ala-138-Val	Sterol 24-C-methyltransferase (Saccharomyces cerevisiae (strain ATCC 204508 / S288c)),trans_orient
IMS0566	CENPK113-7D_chr_13_polished	793376	C	T	YMR275C	BUL1	SNP		Glu-704-Lys	Ubiquitin ligase-binding protein BUL1 (Saccharomyces cerevisiae (strain ATCC 204508 / S288c)),trans_orient
IMS0567	CBS12357_Chr12_polished	109164	C	T	intergenic		SNP
IMS0567	CENPK113-7D_chr_15_polished	571945	C	T	intergenic		SNP
IMS0596	CBS12357_Chr15_polished	140692	C	A	YOL081W	IRA2	SNP		Ser-459-STP	Inhibitory regulator protein IRA2 (Saccharomyces cerevisiae (strain ATCC 204508 / S288c)),trans_orient
IMS0596	CENPK113-7D_chr_05_polished	561955	T	A	YER188W	YER188W	SNP		Trp-10-Arg	Putative uncharacterized protein YER188W (Saccharomyces cerevisiae (strain ATCC 204508 / S288c)),trans_orient
IMS0597	CENPK113-7D_chr_12_polished	299091	A	G	intergenic		SNP
IMS0597	CBS12357_Chr08_polished	283770	G	A	YOR098C	NUP1	SNP		Ser-402-Phe	Nucleoporin NUP1 (Saccharomyces cerevisiae (strain ATCC 204508 / S288c)),trans_orient
IMS0597	CENPK113-7D_chr_04_polished	595937	C	T	YDR081C	PDC2	SNP		Trp-124-STP	Protein PDC2 (Saccharomyces cerevisiae (strain ATCC 204508 / S288c)),trans_orient
IMS0598	CBS12357_Chr07_polished	861891	A	G	intergenic		SNP
IMS0598	CBS12357_Chr13_polished	465451	G	A	YMR101C	SRT1	SNP		Ser-120-Leu	Dehydrodolichyl diphosphate synthase SRT1 (Saccharomyces cerevisiae (strain ATCC 204508 / S288c)),trans_orient
IMS0600	CBS12357_Chr15_polished	482369	T	G	YDR341C	MSR1	SNP		Thr-285-Pro	Arginine--tRNA ligase, mitochondrial (Saccharomyces cerevisiae (strain ATCC 204508 / S288c)),trans_orient
IMS0603	CBS12357_Chr07_polished	971966	T	G	intergenic		SNP
IMS0604	CBS12357_Chr16_polished	866199	C	T	YPR176C	BET2	SNP		Ala-184-Thr	Geranylgeranyl transferase type-2 subunit beta (Saccharomyces cerevisiae (strain ATCC 204508 / S288c)),trans_orient
IMS0606	CBS12357_Chr11_polished	150532	C	T	intergenic		SNP
IMS0606	CENPK113-7D_chr_04_polished	24983	C	G	YDL240W	LRG1	SNP		Asp-759-Glu	Rho-GTPase-activating protein LRG1 (Saccharomyces cerevisiae (strain ATCC 204508 / S288c)),trans_orient
IMS0607	CBS12357_Chr13_polished	22602	C	A	intergenic		SNP
IMS0607	CENPK113-7D_chr_08_polished	289505	C	T	intergenic		SNP
IMS0608	CBS12357_Chr11_polished	150532	C	T	intergenic		SNP
IMS0608	CBS12357_Chr15_polished	134047	C	A	intergenic		SNP
IMS0610	CBS12357_Chr13_polished	891906	C	T	intergenic		SNP
IMS0610	CENPK113-7D_chr_02_polished	724790	C	A	YBR259W	YBR259W	SNP		Ala-278-Glu	Uncharacterized protein YBR259W (Saccharomyces cerevisiae (strain ATCC 204508 / S288c)),trans_orient
IMS0611	CENPK113-7D_chr_05_polished	160887	G	C	YER004W	FMP52	SNP		Val-136-Leu	Protein FMP52, mitochondrial (Saccharomyces cerevisiae (strain ATCC 204508 / S288c)),trans_orient
IMS0613	CBS12357_Chr02_polished	852284	G	C	YDR309C	GIC2	SNP		Ser-115-Cys	GTPase-interacting component 2 (Saccharomyces cerevisiae (strain ATCC 204508 / S288c)),trans_orient
IMS0614	CBS12357_Chr08_polished	361796	C	T	YOR140W	SFL1	SNP		Gln-464-STP	Flocculation suppression protein (Saccharomyces cerevisiae (strain ATCC 204508 / S288c)),trans_orient
IMS0614	CBS12357_Chr12_polished	751356	C	G	YLR260W	LCB5	SNP	SYN	Ala-480-Ala	Sphingoid long chain base kinase 5 (Saccharomyces cerevisiae (strain ATCC 204508 / S288c)),trans_orient
IMS0614	CENPK113-7D_chr_12_polished	813614	C	G	YLR364W	GRX8	SNP	SYN	Ser-21-Ser	Glutaredoxin-8 (Saccharomyces cerevisiae (strain ATCC 204508 / S288c)),trans_orient
IMS0615	CBS12357_Chr14_polished	21720	C	T	YNL327W	EGT2	SNP	SYN	Ser-869-Ser	Protein EGT2 (Saccharomyces cerevisiae (strain ATCC 204508 / S288c)),trans_orient
IMS0615	CENPK113-7D_chr_13_polished	63842	A	T	YML102W	CAC2	SNP		Thr-332-Ser	Chromatin assembly factor 1 subunit p60 (Saccharomyces cerevisiae (strain ATCC 204508 / S288c)),trans_orient
IMS0616	CBS12357_Chr16_polished	906834	T	C	intergenic		SNP
IMS0616	CBS12357_Chr16_polished	906839	A	T	intergenic		SNP
IMS0616	CBS12357_Chr16_polished	906849	A	G	intergenic		SNP
IMS0616	CBS12357_Chr16_polished	906965	G	A	intergenic		SNP
IMS0616	CBS12357_Chr16_polished	907028	G	A	intergenic		SNP
IMS0616	CBS12357_Chr16_polished	907036	C	A	intergenic		SNP
IMS0616	CBS12357_Chr16_polished	907041	A	G	intergenic		SNP
IMS0616	CENPK113-7D_chr_07_polished	173074	A	T	intergenic		SNP
IMS0616	CENPK113-7D_chr_07_polished	173075	A	T	intergenic		SNP
IMS0616	CENPK113-7D_chr_07_polished	173077	A	T	intergenic		SNP
IMS0616	CENPK113-7D_chr_07_polished	173083	A	T	intergenic		SNP
IMS0616	CENPK113-7D_chr_07_polished	178982	A	C	YGL180W	ATG1	SNP		His-145-Pro	Serine/threonine-protein kinase ATG1 (Saccharomyces cerevisiae (strain ATCC 204508 / S288c)),trans_orient
IMS0617	CBS12357_Chr08_polished	361796	C	T	YOR140W	SFL1	SNP		Gln-464-STP	Flocculation suppression protein (Saccharomyces cerevisiae (strain ATCC 204508 / S288c)),trans_orient
IMS0617	CENPK113-7D_chr_12_polished	813614	C	G	YLR364W	GRX8	SNP	SYN	Ser-21-Ser	Glutaredoxin-8 (Saccharomyces cerevisiae (strain ATCC 204508 / S288c)),trans_orient
IMS0618	CENPK113-7D_chr_15_polished	75980	G	T	YFL050C	ALR1	SNP		Val-549-Leu	Magnesium transporter ALR1 (Saccharomyces cerevisiae (strain ATCC 204508 / S288c)),trans_orient

## Sheet: B INDELs
Strain	Chromosome	Coordinate	Reference	Sample	Mutation type	Annotation	Gene name	Gene starts at coordinate	INDEL after nucleotide #	Nucleotides added/removed
IMS0538	CENPK113-7D_mtDNA_polished	75940	C	CTTAAT	INDEL	intergenic
IMS0540	CBS12357_Chr04_polished	438282	C	CTGT	INDEL	YDL005C	MED2	438743	462	3
IMS0542	CBS12357_Chr05_polished	435687	T	TGAGAAATTTGTGGGTAATTAGATAATTGTTGGGATTCCATTGTTGATAAAGGCTATAATATTAGGTATACAGAATATACTAGAAGTTCTCCTCGAGGATATAGGAATCCTCAAAATGGAATCTATATTTCTACATACTAATATTACGATTATTCCTCATTCCGTTTTATATGTTTATATTCATTGATCCTATTACATTATCAATCCTTGCGTTTCAGCTTCCACTAATTTAGATGACTATTTCTCATCATTTGCGTCATCTTCTAACACCGTATATGATAATATACTAGTAATGTAAATACTAGTTAGTAGATGATAGTTGATTTCTATTCCAACACTGCGT	INDEL	intergenic
IMS0542	CENPK113-7D_chr_08_polished	378496	GTGTTTTTGTTTTTGTTTT	G	INDEL	intergenic
IMS0542	CENPK113-7D_chr_08_polished	378527	TGTTTTTGTTTTTGTTTTT	T	INDEL	intergenic
IMS0542	CBS12357_Chr07_polished	120701	CTCGTCA	C	INDEL	YGL203C	KEX1	122575	1875	-6
IMS0545	CBS12357_Chr14_polished	387470	GCAGCAACAGCAACAGCAACAGCAACAGCAA	G	INDEL	YNL124W	NAF1	386067	1404	-30
IMS0545	CBS12357_Chr14_polished	387502	AGCAACAGCAACAGCAACAGCAACAGCAACA	A	INDEL	YNL124W	NAF1	386067	1436	-30
IMS0547	CBS12357_Chr04_polished	403377	TCGCTTGTCCCC	T	INDEL	intergenic
IMS0547	CBS12357_Chr04_polished	403399	CCGCTTGTCCCC	C	INDEL	intergenic
IMS0553	CBS12357_Chr03_polished	77357	A	ATGTTGGAATAAAAATCAACTATCATCTACTAACTAGTATTTACGTTACTAGTATATTATCATATACGGTGTTAGAAGATGACGCAAATGATGAGAAATAGTCATCTAAATTAGTGGAAGCTGAAACGCAAGGATTGATAATGTAATAGGATCAATGAATATTAACATATAAAACGATGATAATAATATTTATAGAATTGTGTAGAATTGCAGATTCCCTTTTATGGATTCCTAAATCCTTGAGGAGAACTTCTAGTATATTCTGTATACCTAATATTATAGCCTTTATCAACAATGGAATCCCAACAATTATCTCAACATTCACCCATTTCTCAGAAAA	INDEL	intergenic
IMS0553	CBS12357_Chr02_polished	1131286	T	TCAA	INDEL	YDR456W	NHX1	1129665	1622	3
IMS0554	CENPK113-7D_chr_04_polished	148949	A	AAAAT	INDEL	intergenic
IMS0554	CENPK113-7D_chr_13_polished	439468	AT	A	INDEL	intergenic
IMS0555	CBS12357_Chr13_polished	753928	GC	G	INDEL	intergenic
IMS0557	CBS12357_Chr14_polished	177269	CA	C	INDEL	YNL247W	YNL247W	175208	2062	-1
IMS0557	CENPK113-7D_chr_07_polished	1101961	GT	G	INDEL	YGR289C	MAL11	1102053	93	-1
IMS0558	CENPK113-7D_chr_12_polished	406314	C	CTGAGAAATGGGTGAATGTTGAGATAATTGTTGGGATTCCATTGTTGATAAAGGCTATAATATTAGGTATACAGAATATACTAGAAGTTCTCCTCAAGGATTTAGGAATCCATAAAAGGGAATCTGCAATTCTACACAATTCTATAAATATTATTATCATCATTTTATATGTTTATATTCATTGATCCTATTACATTATCAATCCTTGCGTTTCAGCTTCCACTAATTTAGATGACTATTTCTCATCATTTGCGTCATCTTCTAACACCGTATATGATAATATACTAGTAATGTAAATACTAGTTAGTAGATGATAGTTGATTTCTATTCCAACAATATC	INDEL	intergenic
IMS0558	CBS12357_Chr08_polished	360502	T	TC	INDEL	YOR140W	SFL1	360407	96	1
IMS0560	CBS12357_Chr05_polished	441197	G	GTGAGAAATTTGTGGGTAATTAGATAATTGTTGGGATTCCATTGTTGATAAAGGCTATAATATTAGGTATACAGAATATACTAGAAGTTCTCCTCAAGGATTTAGGAATCCATAAAAGGGAATCTGCAATTCTACACAATTCTATAAATATTATTATCATCATTTTATATGTTTATATTCATTGATCCTATTACATTATCAATCCTTGCGTTTCAGCTTCCACTAATTTAGATGACTATTTCTCATCATTTGCGTCATCTTCTAACACCGTATATGATAATATACTAGTAATGTAAATACTAGTTAGTAGATGATAGTTGATTTCTATTCCAACATCTAG	INDEL	intergenic
IMS0561	CBS12357_Chr10_polished	641104	GTATATATATATATA	G	INDEL	intergenic
IMS0561	CBS12357_Chr10_polished	641137	TATATATATATATATGA	TGAGT	INDEL	intergenic
IMS0563	CENPK113-7D_chr_13_polished	607303	TTGATGAGTAAGCCAAAAACAATGACAAATTTGCAATACTTGACGGAACTATTCAAGCAAATTTA	T	INDEL	YMR185W	RTP1	606430	874	-64
IMS0565	CBS12357_Chr11_polished	61707	C	CT	INDEL	intergenic
IMS0565	CBS12357_Chr15_polished	398286	T	TTA	INDEL	intergenic				Mutation at
IMS0565	CENPK113-7D_chr_07_polished	547908	C	CTCA	INDEL	intergenic
IMS0566	CBS12357_Chr04_polished	61952	AG	A	INDEL	intergenic
IMS0566	CBS12357_Chr05_polished	352107	CA	C	INDEL	intergenic
IMS0566	CBS12357_Chr04_polished	868831	GTTGTGAGCCAAGTGATGATTGTTGTTATTGTTGTTA	G	INDEL	YBR238C	YBR238C	869145	315	-36
IMS0567	CBS12357_Chr10_polished	521031	C	CA	INDEL	intergenic
IMS0567	CENPK113-7D_chr_16_polished	583342	C	CAT	INDEL	intergenic
IMS0567	CENPK113-7D_chr_09_polished	282429	C	CT	INDEL	YIL031W	ULP2	280961	1469	1
IMS0594	CBS12357_Chr15_polished	140718	AC	A	INDEL	YOL081W	IRA2	211069	230	343
IMS0594	CBS12357_Chr14_polished	210840	A	ATGTTGGAATAAAAATCCACTATCGTCTATCAACTAATAGTTATATTATCAATATATTATCATATACGGTGTTAAGATGATGACATAAGTTATGAGAAGCTGTCATCGATGTTAGAGGAAGCTGAAACGCAAGGATTGATAATGTAATAGGATCAATGAATATAAACATATAAAACGGAATGAGGAATAATCGTAATATTAGTATGTAGAAATATAGATTCCATTTTGAGGATTCCTATATCCTCGAGGAGAACTTCTAGTATATTCTGTATACCTAATATTATAGCCTTTATCAACAATGGAATCCCAACAATTATCTCAACATTCACCCATTTCTCAGGATA	INDEL	YNL230C	ELA1	139317	1402	-1
IMS0598	CBS12357_Chr09_polished	90299	C	CATA	INDEL	YIL130W	ASG1	87812	2488	3
IMS0599	CENPK113-7D_chr_16_polished	862355	A	AATAACCATTTAAATTGTATGATGATCTTTGGGATTCCATTATTTCTTAATGTTATAATATTACGTATATAGATTATACTAGATATTCTCCTCATGGATTTAGGAACCCACAGAAAGGAATCAATAATTTTGCATAATATTATAAATGATTCTGTTCCTCTTTTTATATGTTGTCATTCATTGATCCTATTACAATATCAATCCTTGCGCTTCAGCTTCCACTAATTTCGACGACACTTTGAATCTTAACTTACTGGTCTTGTAATTTATGTCATCTTTTAACACCGTATATATTAGTAATAGATGGACAATAGTTGAATCTTGTTCCAACAAATTTTA	INDEL	intergenic
IMS0600	CENPK113-7D_chr_06_polished	169069	T	TTGAGAAATATGTGAATGTTGAGATAATTGTTGGGATTCCATTGTTGATAAAGGCTATAATATTAGGTATACAGAATATACTAGAAGTTCTCCTCGAGGATATAGGAATCCTCAAAATGGAATCTATATTTCTACATACTAATATTACGATTATTCCTCATTCCGTTTTATATGTTTATATTCATTGATCCTATTACATTATCAATCCTTGCGTTTCAGCTTCCTCTAACTTCGATGACAGCTTCTCATAACTTATGTCATCATCTTAACACCGTATATGATAATATATTGATAATATAACTATTAGTTGATAGACGATAGTGGATTTTTATTCCAACATTTTT	INDEL	intergenic
IMS0601	CENPK113-7D_chr_05_polished	32440	CAT	C	INDEL	intergenic
IMS0609	CENPK113-7D_mtDNA_polished	7107	TTATA	T	INDEL	intergenic
IMS0611	CENPK113-7D_chr_16_polished	487409	TG	T	INDEL	intergenic
IMS0613	CBS12357_Chr15_polished	503690	CAAAAGAATTGCTCCAAAATGGGCTA	C	INDEL	YHR099W	TRA1	499270	4421	-25
IMS0613	CBS12357_Chr02_polished	799787	A	AGAAGAAGAGGAAGAAGAG	INDEL	YDR283C	GCN2	802060	2274	18
IMS0613	CBS12357_Chr02_polished	799822	A	AGGAAGAAGAGGAAGAAGA	INDEL	YDR283C	GCN2	802060	2239	18

## Sheet: C Chromosomal recombinations
strain	recombination	chromosome	type
IMS0543	ΔSc(YKL032C-YKL054C)	ScCHRXI	Internal deletion
IMS0544	ΔSc(YKL032C-YKL054C)	ScCHRXI	Internal deletion
IMS0544	ΔSc::Se(YLR154C-YLRend)	ScCHRXII and SeCHRXII	Loss of heterozygosity
IMS0545	ΔSc(YKL032C-YKL054C)	ScCHRXI	Internal deletion
IMS0546	ΔSc(YKL032C-YKL054C)	ScCHRXI	Internal deletion
IMS0547	ΔSc(YKL032C-YKL054C)	ScCHRXI	Internal deletion
IMS0548	ΔSe::Sc(YKLend-YKL057C), ΔSc::Se(YKL057C-YKRend)	SeCHRXI and ScCHRXI	Loss of heterozygosity
IMS0551	ΔSc(YCLend-YCL067C), ΔSc(YCR039C-YCRend)	ScCHRIII	Chromosome circularisation
IMS0552	ΔSc::Se(YHLend-YHL023C)	SeCHRVIII and ScCHRVIII	Loss of heterozygosity
IMS0554	ΔSc::Se(YGR282C-YGRend)	ScCHRVII and SeCHRVII	Loss of heterozygosity
IMS0558	ΔSc(YDR261C-YDR211W)	ScCHRIV	Internal deletion
IMS0558	ΔSc::Se(YGR218C-YGRend)	ScCHRVII and SeCHRVII	Loss of heterozygosity
IMS0559	ΔSe::Sc (YOR133W-YORend)	ScCHRXV and SeCHRXV	Loss of heterozygosity
IMS0560	ΔSc(YDR261C-YDR211W)	ScCHRIV	Internal deletion
IMS0560	ΔSe::Sc(YOR063W-YORend)	ScCHRXV and SeCHRXV	Loss of heterozygosity
IMS0561	ΔSe::Sc(YBR275C-YBRend)	ScCHRII and SeCHRII	Loss of heterozygosity
IMS0561	ΔSe::Sc(YOR133W-YORend)	ScCHRXV and SeCHRXV	Loss of heterozygosity
IMS0562	ΔSc::Se(YNL061C-YNL055C)	ScCHRXIV and SeCHRXIV	Loss of heterozygosity
IMS0562	ΔSe::Sc(YOR133W-YORend)	ScCHRXV and SeCHRXV	Loss of heterozygosity
IMS0563	ΔSc(YGR279C-YGRend)::Se(YMR305C-YMRend)	ScCHRVII and SeCHRXIII	Interchromosomal recombination
IMS0567	ΔSc::Se(YDR051C-YDRend)	ScCHRIV and SeCHRIV	Loss of heterozygosity
IMS0567	ΔSc::Se(YGR271W-YGRend)	ScCHRVII and SeCHRVII	Loss of heterozygosity
IMS0595	ΔSe::Sc(YOLend-YOL072W)	ScCHRXV and SeCHRXV	Loss of heterozygosity
IMS0597	ΔSe::Sc(YOLend-YOL057W)	ScCHRXV and SeCHRXV	Loss of heterozygosity
IMS0599	ΔSc(YKL032C-YKL054C)	ScCHRXI	Internal deletion
IMS0599	ΔSe::Sc(YLR154C-YLRend)	ScCHRXII and SeCHRXII	Loss of heterozygosity
IMS0600	ΔSe::Sc(YOLend-YOL075W)	ScCHRXV and SeCHRXV	Loss of heterozygosity
IMS0601	ΔSc(YKL032C-YKL054C)	ScCHRXI	Internal deletion
IMS0602	ΔSc(YKL032C-YKL054C)	ScCHRXI	Internal deletion
IMS0603	ΔSe::Sc(YNLend-YNL123W)	ScCHRXIV and SeCHRXIV	Loss of heterozygosity
IMS0603	ΔSe::Sc(YOLend-YOL013C)	ScCHRXV and SeCHRXV	Loss of heterozygosity
IMS0603	ΔSc::Se(YOL013C-YOL006C)	ScCHRXV and SeCHRXV	Loss of heterozygosity
IMS0604	ΔSc(YKL032C-YKL054C)	ScCHRXI	Internal deletion
IMS0604	ΔSc::Se(YLR305C-YLRend)	ScCHRXII and SeCHRXII	Loss of heterozygosity
IMS0605	ΔSc(YKL032C-YKL054C)	ScCHRXI	Internal deletion
IMS0606	ΔSc(YKL032C-YKL054C)	ScCHRXI	Internal deletion
IMS0607	ΔSc(YKL032C-YKL054C)	ScCHRXI	Internal deletion
IMS0608	ΔSc(YKL032C-YKL054C)	ScCHRXI	Internal deletion
IMS0614	ΔSe(YAR050W-YARend)::Se(YALend-YAL063C)	SeCHRI	subtelomeric region substitution

## Sheet: D Whole chromosome aneuploidy
Strain	chromosome	type
IMS0556	ScCHRVIII	duplication
IMS0560	SeCHRX	duplication
IMS0565	ScCHXIV	loss
IMS0565	SeCHXIV	duplication
IMS0595	SeCHRVIII	duplication
IMS0606	SeCHRVIII	loss

## Sheet: E Loss of mitochondrial DNA
Strain	Type
IMS0541	partial
IMS0546	complete
IMS0549	complete
IMS0550	complete
IMS0551	complete
IMS0552	complete
IMS0566	complete
IMS0567	complete
IMS0601	complete
IMS0606	complete
IMS0608	complete
IMS0610	complete
IMS0611	complete
IMS0616	complete
IMS0618	complete

## Sheet: F Mutation rates per strain
strain	Wort	Temperature	generations	SNPS		INDELs		Interchromosomal recombinations		Whole chromosome aneuploidy		Loss of mitochondrial DNA
				cases	rate (per cell division)	cases	rate (per cell division)	cases	rate (per cell division)	cases	rate (per cell division)	cases	rate (per cell division)
IMS0538	3x diluted	12 ˚C	116	0	0	1	0.00862069		0		0		0
IMS0539	3x diluted	12 ˚C	116	0	0	0	0		0		0		0
IMS0540	3x diluted	12 ˚C	116	1	0.00862069	1	0.00862069		0		0		0
IMS0541	3x diluted	12 ˚C	116	0	0	0	0		0		0	1	0.00862069
IMS0542	3x diluted	12 ˚C	116	1	0.00862069	4	0.0344828		0		0		0
IMS0543	3x diluted	12 ˚C	116	0	0	0	0	1	0.00862069		0		0
IMS0544	3x diluted	12 ˚C	116	2	0.0172414	0	0	2	0.0172414		0		0
IMS0545	3x diluted	12 ˚C	116	0	0	2	0.0172414	1	0.00862069		0		0
IMS0546	3x diluted	12 ˚C	116	0	0	0	0	1	0.00862069		0	1	0.00862069
IMS0547	3x diluted	12 ˚C	116	0	0	2	0.0172414	1	0.00862069		0		0
IMS0548	3x diluted	12 ˚C	116	1	0.00862069	0	0	1	0.00862069		0		0
IMS0549	3x diluted	12 ˚C	116	0	0	0	0		0		0	1	0.00862069
IMS0550	3x diluted	12 ˚C	116	1	0.00862069	0	0		0		0	1	0.00862069
IMS0551	3x diluted	12 ˚C	116	0	0	0	0	1	0.00862069		0	1	0.00862069
IMS0552	3x diluted	12 ˚C	116	0	0	0	0	1	0.00862069		0	1	0.00862069
IMS0553	3x diluted	30 ˚C	464	0	0	2	0.00431034		0		0		0
IMS0554	3x diluted	30 ˚C	464	0	0	2	0.00431034	1	0.00215517		0		0
IMS0555	3x diluted	30 ˚C	464	2	0.00431034	1	0.00215517		0		0		0
IMS0556	3x diluted	30 ˚C	464	3	0.00646552	0	0		0	1	0.00215517		0
IMS0557	3x diluted	30 ˚C	464	5	0.0107759	2	0.00431034		0		0		0
IMS0558	3x diluted	30 ˚C	464	1	0.00215517	2	0.00431034	2	0.00431034		0		0
IMS0559	3x diluted	30 ˚C	464	1	0.00215517	0	0	1	0.00215517		0		0
IMS0560	3x diluted	30 ˚C	464	1	0.00215517	1	0.00215517	2	0.00431034	1	0.00215517		0
IMS0561	3x diluted	30 ˚C	464	1	0.00215517	2	0.00431034	2	0.00431034		0		0
IMS0562	3x diluted	30 ˚C	464	1	0.00215517	0	0	2	0.00431034		0		0
IMS0563	3x diluted	30 ˚C	468	2	0.0042735	1	0.00213675	1	0.00213675		0		0
IMS0564	3x diluted	30 ˚C	468	3	0.00641026	0	0		0		0		0
IMS0565	3x diluted	30 ˚C	468	5	0.0106838	3	0.00641026		0	2	0.0042735		0
IMS0566	3x diluted	30 ˚C	468	3	0.00641026	3	0.00641026		0		0	1	0.00213675
IMS0567	3x diluted	30 ˚C	468	2	0.0042735	3	0.00641026	2	0.0042735		0		0
IMS0594	3x diluted	12 ˚C	232	0	0	2	0.00862069		0		0		0
IMS0595	3x diluted	12 ˚C	232	0	0	0	0	1	0.00431034	1	0.00431034		0
IMS0596	3x diluted	12 ˚C	232	2	0.00862069	0	0		0		0		0
IMS0597	3x diluted	12 ˚C	232	3	0.012931	0	0	1	0.00431034		0		0
IMS0598	3x diluted	12 ˚C	232	2	0.00862069	1	0.00431034		0		0		0
IMS0599	3x diluted	12 ˚C	232	0	0	1	0.00431034	2	0.00862069		0		0
IMS0600	3x diluted	12 ˚C	232	1	0.00431034	1	0.00431034	1	0.00431034		0		0
IMS0601	3x diluted	12 ˚C	232	0	0	1	0.00431034	1	0.00431034		0	1	0.00431034
IMS0602	3x diluted	12 ˚C	232	0	0	0	0	1	0.00431034		0		0
IMS0603	3x diluted	12 ˚C	232	1	0.00431034	0	0	3	0.012931		0		0
IMS0604	3x diluted	12 ˚C	232	1	0.00431034	0	0	2	0.00862069		0		0
IMS0605	3x diluted	12 ˚C	232	0	0	0	0	1	0.00431034		0		0
IMS0606	3x diluted	12 ˚C	232	2	0.00862069	0	0	1	0.00431034	1	0.00431034	1	0.00431034
IMS0607	3x diluted	12 ˚C	232	2	0.00862069	0	0	1	0.00431034		0		0
IMS0608	3x diluted	12 ˚C	232	2	0.00862069	0	0	1	0.00431034		0	1	0.00431034
IMS0609	undiluted	12 ˚C	52	0	0	1	0.0192308		0		0		0
IMS0610	undiluted	12 ˚C	52	2	0.0384615	0	0		0		0	1	0.0192308
IMS0611	undiluted	12 ˚C	52	1	0.0192308	1	0.0192308		0		0	1	0.0192308
IMS0612	undiluted	12 ˚C	52	0	0	0	0		0		0		0
IMS0613	undiluted	12 ˚C	52	1	0.0192308	3	0.0576923		0		0		0
IMS0614	undiluted	12 ˚C	64	3	0.046875	0	0	1	0.015625		0		0
IMS0615	undiluted	12 ˚C	64	2	0.03125	0	0		0		0		0
IMS0616	undiluted	12 ˚C	64	12	0.1875	0	0		0		0	1	0.015625
IMS0617	undiluted	12 ˚C	64	2	0.03125	0	0		0		0		0
IMS0618	undiluted	12 ˚C	64	1	0.015625	0	0		0		0	1	0.015625
Averages per evolution line
					rate of SNPS (per cell division)	STDEV	Rate of INDELs (per cell division)	STDEV	Rate of recombinations (per cell division)	STDEV	Rate of aneuploidy (per cell division)	STDEV	Rate of loss mtDNA (per cell division)	STDEV
HG12C					0.0389423	0.0543698	0.00961538	0.0186889	0.0015625	0.00494106	0	0	0.00697115	0.00907963
LG12C					0.00402299	0.0049254	0.00373563	0.00757083	0.00488506	0.00448992	0.000287356	0.00109357	0.00215517	0.00353452
LG30C					0.00429192	0.00334095	0.00314864	0.00241004	0.00186413	0.00196958	0.000572257	0.00127168	0.00014245	0.000551707
											LG12C
